# Supplementary material for: Intratumoral Treatment with 5-Androstene-3β, 17α-Diol Reduces Tumor Size and Lung Metastasis in a Triple-Negative Experimental Model of Breast Cancer
Source: Int J Mol Sci. 2022 Oct 8;23(19):11944. doi: 10.3390/ijms231911944 (PMC9570136; doi:10.3390/ijms231911944)
Supplement: Supplementary file 1 [file ijms-23-11944-s001.zip]

Archive with 1 entries (1 files):
- ijms-1775130-supplementary.pdf
